# Supplementary material for: Cross-National Survey About Nutrition and Nutrition Communication Among Older Adults Aged 60 Years and Above
Source: Nutrients. 2025 Jan 16;17(2):315. doi: 10.3390/nu17020315 (PMC11768146; doi:10.3390/nu17020315)
Supplement: Supplementary file 1 [file nutrients-17-00315-s001.zip]

Archive with 1 entries (1 files):
- nutrients-3398191-supplementary.pdf
